# Supplementary material for: Comparison of the Diagnostic Accuracies of Procalcitonin and C-Reactive Protein for Spontaneous Bacterial Peritonitis in Patients with Cirrhosis: A Systematic Review and Meta-Analysis
Source: Medicina (Kaunas). 2025 Jun 24;61(7):1134. doi: 10.3390/medicina61071134 (PMC12298292; doi:10.3390/medicina61071134)
Supplement: Supplementary file 1 [file medicina-61-01134-s001.zip]

Archive with 1 entries (1 files):
- medicina-3666012-supplementary.pdf
